# Supplementary material for: Lactobacillus paragasseri SBT2055 Activates Plasmacytoid Dendritic Cells and Improves Subjective Symptoms of Common Cold in Healthy Adults: A Randomized, Double-Blind, Placebo-Controlled Parallel-Group Comparative Trial
Source: Nutrients. 2023 Oct 20;15(20):4458. doi: 10.3390/nu15204458 (PMC10610513; doi:10.3390/nu15204458)
Supplement: Supplementary file 1 [file nutrients-15-04458-s001.zip]

Archive with 1 entries (1 files):
- nutrients-2628079-supplementary.pdf
